# Supplementary material for: A systematic study of critical miRNAs on cells proliferation and apoptosis by the shortest path
Source: BMC Bioinformatics. 2020 Sep 7;21:396. doi: 10.1186/s12859-020-03732-x (PMC7487489; doi:10.1186/s12859-020-03732-x)
Supplement: Supplementary file 1 — Additional file 1. [file 12859_2020_3732_MOESM1_ESM.xlsx]

## Sheet: Cell fate gene
No.	Proliferation		No.	Apoptosis gene
1	ACTB		1	AIFM1
2	ACTG1		2	APAF1
3	AKT1		3	BAD
4	AKT2		4	BAK1
5	AKT3		5	BAX
6	ATF4		6	BBC3
7	AXL		7	BCL2L11
8	BCL2		8	BID1
9	BCL2A1		9	CASP3
10	BCL2L1		10	CASP9
11	BIRC2		11	CDKN1A
12	BIRC3		12	CDKN1B
13	BIRC5		13	CDKN2B
14	BRCA1		14	ENDOG
15	C8orf44-SGK3		15	FAS
16	CCNB1		16	FASLG
17	CCNB2		17	GSK3B
18	CCNB3		18	HRK
19	CCND1		19	PIDD1
20	CCND2		20	PMAIP1
21	CCND3		21	RBL2
22	CCNE1		22	SMAD4
23	CCNE2		23	TNFRSF10A
24	CDK1		24	TNFRSF10B
25	CDK2		25	TNFRSF10C
26	CDK4		26	TNFRSF10D
27	CDK6		27	TP53
28	CFLAR		28	TP53AIP1
29	DDIT3
30	DFFB
31	EIF4E
32	EIF4E1B
33	EIF4E2
34	ELK4
35	FOS
36	FOSL1
37	GADD45A
38	GADD45B
39	GADD45G
40	GFAP
41	IGF1
42	IL6R
43	JUN
44	JUND
45	LEF1
46	LMNA
47	LMNB1
48	LMNB2
49	MAPK1
50	MAPK10
51	MAPK3
52	MAPK8
53	MAPK9
54	MAX
55	MCL1
56	MEF2C
57	MMP7
58	MTOR
59	MYB
60	MYC
61	NFKB1
62	NFKB2
63	PARP1
64	PARP2
65	PARP3
66	PARP4
67	PIM1
68	PPARD
69	PRKCA
70	PRKCB
71	PRKCG
72	PRS6
73	PTPN13
74	RAF1
75	RELA
76	RELB
77	SGK1
78	SGK2
79	SGK3
80	SPTA1
81	SPTAN1
82	STAT3
83	TCF7
84	TCF7L1
85	TCF7L2
86	TRAF1
87	TRAF2
88	TUBA1A
89	TUBA1B
90	TUBA1C
91	TUBA3C
92	TUBA3D
93	TUBA3E
94	TUBA4A
95	TUBA8
96	TUBAL3
97	XIAP

## Sheet: miR-Drug(Breast cancer)
miRNA	log2FC	Drug	resistance	sensitive	PMID
hsa-miR-204-5p	-3.96658	Fluorouracil（1）、Cyclophosphamide（1）、Epirubicin（1）	Fluorouracil、Cyclophosphamide、Epirubicin		25031750
hsa-miR-21-5p	2.24504	Cisplatin(1)、Docetaxel(1)、Doxorubicin(5)、Paclitaxel(2)、Tamoxifen(3)、Trastuzumab(2)、Verapamil(1)	Cisplatin、Doxorubicin、Trastuzumab、Paclitaxel、Docetaxel	Tamoxifen	19082437 、24969560 、19412672、19633292 、21820606、23527297 、24606718 、20082533、18708351、21955614 、21471222 、26452030
hsa-miR-200c-3p	2.06264	Fluorouracil(1)、Cisplatin(1)、Docetaxel(1)、Doxorubicin(9)、Fulvestrant(1)、Tamoxifen(3)、Trastuzumab(1)、Verapamil(1)	Docetaxel、Doxorubicin	Fluorouracil、Cisplatin、Fulvestrant、Tamoxifen、Trastuzumab	24039897、20099276 、25562151、18645025、18971180、19412672、19839049、22101791、23209748、23546450、25451164、23626803、21955614、24615544
hsa-miR-145-5p	-2.44053	Docetaxel(1)、Doxorubicin(4)、Verapamil(1)	Doxorubicin、Docetaxel		25562151、19412672、25451164 、18645025
hsa-miR-129-5p	-2.0588	Docetaxel(2)、Cisplatin(1)、Etoposide(1)	Docetaxel、	Cisplatin、Etoposide	21399894、25394901、23028896
hsa-miR-429	3.05548	Cisplatin(1)、Docetaxel(2)、Doxorubicin(3)、Etoposide(1)、Tamoxifen(1)、Verapamil(1)	Cisplatin、Docetaxel、	Doxorubicin、Etoposide、Tamoxifen	20099276、21399894、18645025 、19412672、25451164、19883630、21955614
hsa-miR-155-5p	1.21536	Docetaxel(1)、Doxorubicin(5)、Etoposide(1)、Fulvestrant(1)、Paclitaxel(1)、Tamoxifen(2)、Verapamil(1)	Doxorubicin、Etoposide、Paclitaxel、Tamoxifen、Fulvestrant、	Docetaxel	25562151、18645025、18971180、19412672、20371610 、23270413、26692956
hsa-miR-665	-2.04954	Tamoxifen（1）		Tamoxifen	21955614
hsa-miR-200b-3p	2.0845	Cisplatin(2)、Doxorubicin(4)、Fulvestrant(1)、Tamoxifen(3)		Cisplatin、Fulvestrant、Tamoxifen、Doxorubicin	20099276、25394901、18645025 、18971180、 23626803、21955614 、19839049、20390345
hsa-miR-486-3p	-4.13226	Doxorubicin(1)			18645025
hsa-miR-195-5p	-1.5304	Docetaxel(2)、Doxorubicin (2)	Doxorubicin	Docetaxel	21399894、18645025、23760062
hsa-miR-203a-3p	1.70731	Fluorouracil(1)、Cisplatin(1)、Doxorubicin(2)、Tamoxifen(1)、Docetaxel(1)	Cisplatin、Tamoxifen	Fluorouracil、Doxorubicin、Docetaxel	24039897、22207897 、18645025、18971180、18708351、21399894
hsa-miR-96-5p	3.25917	Doxorubicin(2)、Verapamil(1)、Tamoxifen(1)	Doxorubicin	Tamoxifen	18645025、19412672、21955614
hsa-miR-192-5p	1.38511	Doxorubicin(2)、Verapamil(1)			18645025、19412672
hsa-miR-125b-5p	-2.08557	Doxorubicin(4)、Paclitaxel(2)、Tamoxifen(1)、Fluorouracil(1)、Gemcitabine(1)、Docetaxel(1)、Verapamil(1)	Docetaxel、Tamoxifen、Fluorouracil、	Paclitaxel、Doxorubicin、Gemcitabine、	22523546、25562151、18645025、18971180 、23255607、20460378 、21955614 、19412672
hsa-miR-93-5p	1.02919	Doxorubicin(3)、Verapamil(1)			18645025、19412672、18971180
hsa-miR-19a-3p	0.948048	Doxorubicin (1)、Verapamil(1)、Paclitaxel(1)、Epirubicin(1)、Tamoxifen(1)	Paclitaxel、Epirubicin、Tamoxifen		19412672、21955614、25137071
hsa-miR-218-5p	-1.07152	Doxorubicin (1)、Etoposide(1)、Cisplatin(1)、Paclitaxel(1)	Doxorubicin、Cisplatin、Etoposide、Paclitaxel		25394901、25900794、23028896、
hsa-miR-7-5p	1.07233	Doxorubicin (2)、Etoposide(1)、Cisplatin(1)、Docetaxel(2)、Tamoxifen(2)、Trastuzumab(1)、Verapamil(1)	Cisplatin	Etoposide、Doxorubicin、Docetaxel、Tamoxifen、Trastuzumab	20099276、21399894、18645025、19883630 、21955614、24752803、25532106、19412672
hsa-miR-301b-3p	2.3913	Doxorubicin(1)、Verapamil(1)		Doxorubicin	19412672
hsa-miR-139-5p	-3.25654	Docetaxel(1)	Docetaxel		26299922
hsa-miR-215-5p	-1.33743	Doxorubicin(1)	Doxorubicin		18645025
hsa-miR-196a-5p	2.3627	Cisplatin(1)、Docetaxel(2)、Doxorubicin(2)、Fulvestrant(1)、Tamoxifen(3)、Verapamil(1)		Cisplatin、Tamoxifen	20099276、23994196、19412672、23270413 、21955614、24969560、
hsa-miR-16-5p	0.659322	Docetaxel(2)、Doxorubicin(2)、Paclitaxel(2)、 Tamoxifen(1)、Verapamil(1)		Docetaxel、Paclitaxel、Tamoxifen	21399894、18645025、20460378、20876285、19412672
hsa-miR-497-5p	-1.42077	Doxorubicin(1)、Verapamil(1)	Doxorubicin		19412672
hsa-miR-142-3p	1.71711	Doxorubicin(1)、Verapamil(1)			19412672
hsa-miR-15b-5p	0.940556	Doxorubicin(2)、Paclitaxel(2)、Verapamil(1)		Paclitaxel	18645025、19412672、20460378
hsa-miR-183-5p	2.93581	Cisplatin(1)、Doxorubicin(1)、Tamoxifen(1)		Cisplatin、Tamoxifen	24462518、18971180、21955614
hsa-miR-20b-5p	0.955274	Doxorubicin(2)、Paclitaxel(2)、Tamoxifen(1)		Paclitaxel、Tamoxifen	18645025、18971180、20460378、21955614
hsa-miR-200a-3p	2.5685	Doxorubicin(5)、Tamoxifen(1)、Verapamil(1)		Doxorubicin、Tamoxifen	18645025、18971180 、25451164 、21955614 、19412672
hsa-miR-526b-3p	-1.45763	Doxorubicin(1)、Verapamil(1)			19412672
hsa-miR-143-3p	-1.48297	Doxorubicin(1)、Verapamil(1)			19412672
hsa-miR-17-5p	0.708288	Docetaxel(1)、Doxorubicin(2)、Etoposide(1)、Paclitaxel(2)、Tamoxifen(1)	Docetaxel、Doxorubicin、Etoposide、Tamoxifen	Paclitaxel、	24740415、18645025 、19883630、20460378、21955614
hsa-miR-10b-5p	-2.17473	Cisplatin(1)、Doxorubicin(1)、Tamoxifen(1)、Verapamil(1)、		Cisplatin、Tamoxifen	20099276、19412672、26206152
hsa-miR-15a-5p	0.893398	Cisplatin(1)、Doxorubicin(2)、Tamoxifen(1)、Verapamil(1)		Cisplatin、Tamoxifen	25394901、18645025、20876285、19412672
hsa-miR-301a-3p	1.75464	Doxorubicin(2)		Doxorubicin	18645025、18971180
hsa-miR-106a-5p	0.836994	Doxorubicin(2)、Etoposide(1)、Tamoxifen(1)	Tamoxifen、		18645025、18971180、23028896、21955614

## Sheet: miR-Drug(Liver cancer)
miRNA	log2FC	Drug	resistance	sensitive	PMID
hsa-miR-26b-5p	-1.10076	Carboplatin（1）、Cisplatin（1）、Doxorubicin（2）、Mitomycin C（1）、Vincristine（1）	Cisplatin、Doxorubicin、Carboplatin、Mitomycin C、Vincristine		23229111、24565101
hsa-miR-335-5p	-0.674934	Doxorubicin（1）	Doxorubicin		23359607
hsa-miR-195-5p	-1.78653	Fluorouracil（2）		Fluorouracil	21947305、22888524
hsa-miR-21-5p	1.47212	Fluorouracil（1）、Interferon-alpha（1）、Doxorubicin（2）、Betulinic Acid（1）	Fluorouracil、Doxorubicin、Interferon-alpha	Betulinic Acid	20978511、23359607、26222667、25698578
hsa-miR-483-3p	-3.07194	Sorafenib（1）		Sorafenib	20103677
hsa-miR-34a-5p	1.03995	Sorafenib（1）		Sorafenib	23862748
hsa-miR-20a-5p	0.828233	Doxorubicin (1)			25698578
hsa-miR-203a-3p	-1.34646	Doxorubicin（2）	Doxorubicin		23359607、25698578
hsa-miR-34c-5p	2.20882	Doxorubicin（1）		Doxorubicin	25698578
hsa-let-7b-5p	-0.955657	Fluorouracil			25333670
hsa-miR-199a-3p	-2.17953	Doxorubicin（2）、Cisplatin（1）	Doxorubicin、Cisplatin		20501828、21055388、22713463
hsa-miR-200b-3p	-1.30838	Curcumin（1）		Curcumin	23760980
hsa-miR-214-3p	-2.16544	Doxorubicin （1）	Doxorubicin		25698578
hsa-miR-10a-5p	-1.46929	Doxorubicin （1）			25698578
hsa-miR-224-5p	2.58116	Sorafenib（1）			20103677
hsa-miR-877-3p	1.28463	Doxorubicin（1）	Doxorubicin		23359607
hsa-miR-101-3p	-1.47357	Fluorouracil（1）、Doxorubicin（3）	Fluorouracil、Doxorubicin		24211739、25698578、26718267
hsa-miR-122-5p	-1.23946	Doxorubicin（3）、Sorafenib（2）、Cisplatin（1）、Vincristine（1）、Fluorouracil（1）	Doxorubicin、Sorafenib、Cisplatin、Vincristine、Fluorouracil		19584283、19726678、21750653、21802841、22312705、26655273
hsa-miR-215-5p	-0.991912	Doxorubicin（1）			25698578
hsa-miR-450a-1-3p	-1.64019	Doxorubicin（1）		Doxorubicin	23359607
hsa-miR-125b-5p	-1.34325	Fluorouracil（1）		Fluorouracil	24865963
hsa-miR-183-5p	2.34525	Doxorubicin（1）			25698578
hsa-miR-199a-5p	-2.17953	Doxorubicin（2）、Cisplatin（1）	Doxorubicin、Cisplatin		20501828、21055388、22713463
hsa-miR-130a-3p	-1.51536	Sorafenib（1）		Sorafenib	20103677
hsa-miR-455-3p	-1.27772	Doxorubicin（1）			25698578
hsa-miR-17-5p	0.608027	Doxorubicin（1）			25698578
hsa-miR-139-5p	-2.16724	Doxorubicin（2）	Doxorubicin		23359607、25698578
hsa-miR-27b-3p	-0.804534	Carboplatin（2）、Cisplatin（2）、Doxorubicin（3）、Mitomycin C（2）、Vincristine（1）、Epirubicin（1）、Etoposide（1）、Gefitinib（1）、Sorafenib（1）	Carboplatin、Cisplatin、Doxorubicin、Mitomycin C、Vincristine、Epirubicin、Etoposide、Gefitinib、Sorafenib		23229111、24314246、25698578、
hsa-miR-486-3p	-1.76527	Doxorubicin（1）	Doxorubicin		23359607
